# Supplementary material for: Low-Temperature Growth of ZnO Nanowires from Gravure-Printed ZnO Nanoparticle Seed Layers for Flexible Piezoelectric Devices
Source: Nanomaterials (Basel). 2021 May 28;11(6):1430. doi: 10.3390/nano11061430 (PMC8226623; doi:10.3390/nano11061430)
Supplement: Supplementary file 1 [file nanomaterials-11-01430-s001.zip]

Archive with 1 entries (1 files):
- nanomaterials-1208638-supplementary.pdf
